# Supplementary material for: A global high-density chromatin interaction network reveals functional long-range and trans-chromosomal relationships
Source: Genome Biol. 2022 Nov 9;23:238. doi: 10.1186/s13059-022-02790-z (PMC9647974; doi:10.1186/s13059-022-02790-z)
Supplement: Supplementary file 2 — Additional file 2 Table S1. Details of each individual Hi-C project used for building human meta-Hi-C network. Table S2. Details of each individual Hi-C project used for building mouse meta-Hi-C network. Table S3. Details of each individual Hi-C project used for building fly meta-Hi-C network. [file 13059_2022_2790_MOESM2_ESM.xlsx]

## Sheet: Table S1
Project	# of runs	Total Contacts	Cell-types
SRP050102	217	21903231337	GM12878 b lymphocyte cell line, IMR90 lung fibroblast cell line, HMEC human mammary epithelial cell line, NHEK normal human epidermal keratinocyte cell line, K562 bone marrow myelogenous leukemia lymphoblast cell line, KBM-7 myelogenous leukemia near haploid cell line, HUVEC human umbilical vein endothelial cell line
SRP012412	618	21526850534	K562 cell line, GM12878 cell line
SRP152979	89	22953596600	embryonic stem cell, embryonic stem cell derived mesoderm, embryonic stem cell derived cardiac mesoderm, embyronic stem cell derived cardiac mesoderm, embryonic stem cell derived cardiac progenitor cells, embyronic stem cell derived primitive cardiomyocyte, embyronic stem cell derived ventricular cardiomyocyte, embyronic stem cell,
SRP152879	27	7171511913	fetal anterior temporal cortex (brain), adult anterior temporal cortex (brain),
SRP118999	501	12590883331	HCT-116-RAD21-mAC colorectal carcinoma cell line; may or may not be treated with auxin,
SRP154953	31	9373339255	EndoC-betaH1 pancreas cells, pancreatic beta cell
SRP199098	8	10496943998	STAG2 and RUNX1 knock out human leukemia HL-60 cell line, RUNX1 knock out human leukemia HL-60 cell line, STAG2 knock out human leukemia HL-60 cell line, human leukemia HL-60 cell line,
SRP234115	29	8756864842	BLaER human b cell precursor leukemia cell line, BLaER human b cell precursor leukemia cell line + CTCF auxin inducible degron,
SRP094854	39	11764162990	A549 adenocarcinomic alveolar basal epithelial cell line,
SRP149906	41	5433846272	embryonic stem cells, induced pluripotent stem cells, neural progenitor cells induced from hIPS, neuron cells induced from human neural progenitor cells induced from hIPS, foreskin fibroblast retroviral reprogrammed; ATCC ACS-1011, foreskin fibroblast sendai virus reprogrammed; ATCC ACS-1019, bone marrow cd34+ cells; ATCC ACS-1026,
SRP165933	20	8622402152	HCT-116 colon carcinoma cell line,
SRP212226	59	5567660318	HeLa-S3 cells adenocarcinoma cell line; treated with thymidine and nocodazole to arrest cell cycle and synchronize,
SRP117084	136	9677237142	monocyte derived macrophages, THP1 monocyte acute myeloid leukemia cell line
SRP218691	47	11527982949	normal gastric epithelial cell line GES-1, normal gastric epithelial cell line HFE145, gastric cancer cell line IM95, gastric cancer cell line MKN1, gastric cancer cell line MKN7, gastric cancer cell line NCC19, gastric cancer cell line NCC24, gastric cancer cell line NCC59, gastric cancer cell line NUGC3, gastric cancer cell line OCUM1, gastric cancer cell line SNU16, gastric cancer cell line SN…
SRP233368	16	6174138589	U2OS osteosarcoma cell line,
SRP106040	14	3806131390	human umbilical vein endothelial cells, IMR90 fetal lung fibroblast cell line, mesenchymal stromal cells,
SRP125488	9	3406425709	hematopoietic stem and progenitor cells, t cells, erythroid progenitor cells,
SRP250432	8	3818798951	human umbilical vein endothelial cells in normoxia, human umbilical vein endothelial cells in hypoxia,
SRP141473	37	3012977379	iPSC-induced excitatory neurons, human primary fetal astrocytes, iPSC-derived hippocampal DG-like neurons, iPSC-derived lower motor neurons,
ERP107279	12	4052904958	Cardiac myocyte derived from induced pluripotent stem cell, induced pluripotent stem cell,
SRP224133	23	8288729106	HeLa kyoto,
SRP184300	8	3236851964	immortalized aortic endothelial cells,
SRP168606	15	5024303634	induced pluripotent stem cells from fibroblast,
SRP216194	63	4764862118	healthy peripheral blood t cells, t cell acute lymphoblastic leukemia cells, CUTLL1 acute lymphoblastic leukemia cell line, jurkat t cell leukemia cell line, CUTLL1 t cell lymphoma cell line,
SRP178527	3	3173762302	white blood cells, neutrophils,
SRP173234	18	3047832982	GM23248 fibroblast cell line,
SRP239849	17	3838499161	primary CD4+ t cells, primary CD4+ t cells 1h after anti CD3 and anti CD28 stimulation, primary CD4+ t cells 4h after anti CD3 and anti CD28 stimulation, primary CD4+ t cells 24h after anti CD3 and anti CD28 stimulation, primary CD4+ t cells 20m after anti CD3 and anti CD28 stimulation,
SRP106379	18	4505448986	IMR90 lung fibroblast cell line, IMR90 lung fibroblast cell line derived myoblast, IMR90 lung fibroblast cell line derived myotube,
SRP162098	14	2758854779	T47D cell line,
SRP120957	14	1880560283	naive cd4+ t cells, naive cd8+ t cells, b cells
DRP005280	3	1138767416	primary dermal fibroblasts derived from neonatal foreskin
SRP150259	9	1038770389	HL60/S4 acute myeloblastic leukemia cell line differentiated 4 days to neutrophil-like,
SRP170743	10	2670689487	immortalized T lymphocyte jurkat cell line,
SRP131003	14	2249959398	T47D breast cancer cell line, MCF10 breast cancer cell line, MCF-7 breast cancer cell line, BT474 breast cancer cell line, SKBR3 breast cancer cell line,
SRP158113	7	2746843677	22Rv1 prostate cancer cell line, RWPE normal prostate cell line, C42B prostate cancer cell line,
SRP186190	8	1364868796	GM23916 lymphoblastoid cell line, GM17879 lymphoblastoid cell line, GM12878 lymphoblastoid cell line, ID00016 lymphoblastoid cell line,
SRP212073	10	1901334229	human diploid BJ fibroblasts,
SRP133031	30	676189370	peripheral blood mononuclear cells,
SRP135798	10	1791532495	breast cancer cell line T47D,
SRP131871	54	2247326065	primary adipose stem cells;day 0 after adipogenic induction, primary adipose stem cells;day 1 after adipogenic induction, primary adipose stem cells;day 3 after adipogenic induction, proliferating adipose stem cells, primary adipose stem cells;day 1 after neuronal induction,
SRP158276	9	1345162772	MCF7 breast cancer cell line,
SRP114754	20	1199618716	adult peripheral blood CD34+ derived erythroblasts, fetal liver CD34+ derived erythroblasts,
SRP267107	36	3093708888	HeLa Kyoto cervical carcinoma wild type G1, HeLa Kyoto cervical carcinoma wild type S 2h, HeLa Kyoto cervical carcinoma wild type S 4h, HeLa Kyoto cervical carcinoma wild type S 8h, HeLa Kyoto cervical carcinoma wild type G2, HeLa Kyoto cervical carcinoma wild type Prometa, HeLa Kyoto cervical carcinoma sororin-depleted G2 with auxin, HeLa Kyoto cervical carcinoma NIPBL-depleted G2 with auxin,
SRP227918	4	2007602381	burkitt's lymphoma derived b lymphocyte cell line EBV-negative,
SRP271101	5	1475289101	DMS153 small lung carcinoma cell line, H209 small lung carcinoma cell line, MRC5 normal lung fibroblast cell,
SRP186277	8	653828297	peripheral blood neutrophils,
SRP115913	25	4731907294	Hela Kyoto cells,
SRP157799	16	1458459569	IMR90 lung fibroblast cell line, BJ foreskin fibroblast cell line,
SRP110964	9	2237670786	cardiomyocytes differentiated from embryonic stem cells,
SRP194362	10	1553016593	human embryonic stem cells,
SRP151075	3	1400791640	NALM6 B cell precursor leukemia cell line,
SRP157894	4	1878237731	22Rv1 prostate cancer cell line, RWPE1 prostate cell line,
SRP160101	17	1215405010	primary human hepatocytes,
SRP157048	6	1781845628	SNU16 gastric cancer cell line, gastric cancer sample,
SRP221518	38	2296723083	HAP1 cell line,
SRP225696	8	683636873	b-all suspension CTCFAID (SEM) (DSMZ) cells clone 27, b-all suspension CTCFAID (SEM) (DSMZ) cells clone 35, b-all suspension CTCFAID (SEM) (DSMZ) cells clone 27 with IAA treatment, b-all suspension CTCFAID (SEM) (DSMZ) cells clone 35 with IAA treatment,
ERP104251	4	774712749	b lymphoblasts,
SRP105082	699	891951555	HCT116 colon cancer cell line;RAD21-mAC,
SRP223060	9	1575825293	HaCaT keratinocyte cell line, My-La CD8+ t lymphocyte cell line,
SRP234897	32	1072337563	GM12878 blood lymphoblastoid cell line,
SRP250333	16	2535101216	HeLa with SCC1-tagged auxin inducible degradation, HeLa with SCC1-tagged auxin inducible degradation + auxin, HeLa with CTCF-tagged auxin inducible degradation, HeLa with CTCF-tagged auxin inducible degradation + auxin, HeLa G1 synchronized 15h after thymidine, HeLa G2 synchronized 6h after thymidine, HeLa mitosis synchronized with nocodazole, HeLa with RNAi for WAPL/PDS5A/PDS5B,
SRP113633	6	1123994483	MCF10A mammary tissue fibrocystic cell line - transformed nontumorigenic,
SRP186012	12	865590451	HAP1 cell line,
SRP199225	16	568841794	multiple myeloma cell line,
SRP107176	2	825826168	RWPE1 normal prostate cell line,
SRP105181	3	384767159	K562 myelogenous leukemia lymphoblast cell line,
SRP066852	4	394762758	lymphoblastoid,
SRP095110	2	303999589	NCIH460A large cell lung carcinoma cell line, NCIH460B large cell lung carcinoma cell line,
SRP162056	5	670529013	RMG1 ovarian clear cell carcinoma cell line
SRP201909	8	694131646	HCT11 colon carcinoma cell line,
SRP153415	4	574542701	kasumi 1 acute myeloblastic leukemia cell line,
SRP127183	2	624271125	acute myeloid leukemia cells with FLT3-ITD and NPM1 mutation, acute myeloid leukemia cells with t(8;21) translocation,
ERP118600	3	804408269	acute myelocytic leukemia HL-60 cells, acute myelocytic leukemia HL-60 cells upon all-trans retinoid acid treatment,
SRP274139	3	564434221	RT112 bladder cancer cell line, RT112 bladder cancer cell line STAG2-targeted shRNA,
SRP115572	76	372409309	HelaS3 cells,
SRP099610	4	620448038	human umbilical vein endothelial cells,
SRP108500	60	411838736	MCF7 breast cancer cell line,
SRP195614	4	371304283	K562 leukemia cell line,
SRP235557	1	607333953	coronary artery smooth muscle cells,
SRP264796	3	630348911	HaCaT keratinocyte cells stimulated with IFN-γ for 8 hours, HaCaT keratinocyte cells, My-La CD8+ T lymphocyte cells,
SRP197114	6	266221302	MCF7 breast cancer cell line,
SRP132233	1	456935896	GM12878 b cell culture,
SRP244334	2	360094743	hematopoietic stem and progenitor cells,
SRP113478	5	131412179	HL60 leukemia cell line,
SRP107148	2	243243433	lymphoblastoid,
SRP083971	2	216849003	lymphoblastoid,
SRP192392	2	417818971	SH-SY5Y neuroblast cell line,
SRP145420	6	359393402	K562 myelogenous leukemia cell line,
SRP152361	2	364093153	SW480 colon cancer cell line;more datasets to be gotten,
SRP141229	5	359844610	hepatocellular carcinoma,
SRP261300	2	140068804	lymphoblastoid,
SRP154986	3	262627353	HT1080 fibrosarcoma cell line,
SRP261299	2	190528229	lymphoblastoid,
SRP150629	10	201563278	SK-N-SH neuroblastoma cells, HEK293T embryonic kidney cell line,
SRP111140	1	205355109	GM12878 b lymphocytes,
SRP130935	8	511638458	HAP1 cell line; near haploid chronic myeloid leukemia,
SRP165232	2	176738015	lymphoblastoid,
SRP098826	2	146110482	lymphoblastoid,
SRP102403	2	313084130	neuroblastoma sample, chronic myeloid leukemia sample,
SRP154399	2	184474817	lymphoblastoid,
SRP090318	4	163096218	cd4+ t cells, cd4+ t cells stimulated with anti-cd3/cd28 beads
DRP005173	9	237678253	lymphoblastoid cell line GM12878; unsure of restriction enzyme, lymphoblastoid cell line GM12878,
SRP107149	2	168664932	lymphoblastoid,
SRP245657	2	213200567	K562 leukemia cell line,
SRP149124	4	369028739	MOLM3 human derived acute myeloid leukemia cells,
SRP060755	2	136528125	lymphoblastoid,
SRP163366	1	35514017	HL60/S4 myeloid leukemia cell line,
SRP071243	1	151366598	lymphoblastoid,
SRP272124	1	101271490	aortic valve interstitial cells,
SRP103077	2	128669702	HUES64 embryonic stem cells,
SRP163908	2	149842370	lymphoblastoid,
SRP170855	1	136131087	hela f2 cells,
SRP217227	2	63146633	jurkat t cell leukemia cell line,
SRP132876	1	74105800	primary white preadipocytes differentiated into adipocytes,
SRP100408	10	32147936	primary epidermal keratinocyte; undifferentiated, primary epidermal keratinocyte; differentiated day 3,
SRP105086	1	17034573	RaeI cells,
SRP076397	2	990958	lymphoblastoid,
SRP182670	1	352599	erythroid culture,
SRP109036	4	9968	KSHV-positive b cell lymphoma cells - primary effusion lymphoma;odd protocol might be BamHI or DpnII, iSLK.r219 gingival endothelial cells;odd protocol might be BamHI or DpnII,

## Sheet: Table S2
Project	# of runs	Total Contacts	Cell-types
SRP217487	573	72472272945	retinal cells from C57BL/6 mice at postnatal day 0, purified rod photoreceptors (NRL GFP+) from Nrl-GFP mice mice at nan, retinal cells from C57BL/6 mice at embryonic day 14.5, purified rod photoreceptors (NRL GFP-) from Nrl-GFP mice mice at nan, retinal cells from C57BL/6 mice at postnatal day 21,
SRP101928	56	19175842719	primary cells (short term) from bone marrow, embryonic inner cell mass cells,
SRP075985	573	13165889801	blastocyst-derived embryonic stem cells - E14TG2a, splenic B cells isolated from 6-8 weeks old C57BL6/J mouse spleen by negative selection, splenic B cells isolated from 6-8 weeks old RosaCreERTam/Myc flox/flox mouse spleen by negative selection,
SRP105082	361	11550001954	Cell line splenic B cells isolated from 6-8 weeks old C57BL6/J mouse spleen by negative selection: B cells from mice of WT genotype., Cell line CH12-CTCF-mZF9-11: B-lymhoblastoids from mice of CTCFZF9to11 genotype., oligomycin, 24h, Cell line CH12: B-lymhoblastoids from mice of WT genotype., 30h, HU, Cell line lymphoma cell line: CH12 B cell line from mice of WT genotype., Cell line CH12 B: ch12_…
SRP165933	22	8027513684	CH12 b cell lymphoma cell line,
SRP261290	20	5039895689	double negative thymocytes from thymus tissue, p5424 thymocyte cell line, 63-12 pre b cell cell line,
SRP118601	200	3677569528	Liver cells from NR1D1 knockout mice with at "Time: ZT10 (5PM)", Liver cells from Wild type mice with at "Time: ZT22 (5AM)", Liver cells from Wild type mice with at "Time: ZT10 (5PM)",
SRP107774	60	6606308156	lipopolysaccharide (LPS) stimulated plasmablasts from male C57B/6 mice spleen, cd4+ t cells from male C57B/6 mice spleen, pro-b cells from male C57B/6 mice bone marrow, lin- sca-1+ c-kit+ (LSK) cells from male C57B/6 mice bone marrow, pro-b cells from male mice bone marrow, embryonic fibroblasts from male C57B/6 mice embryo, activated b cells from male C57B/6 mice spleen, granulocytes from male C…
SRP226118	68	4301950689	FUCCI2 induced pluripotent stem cells iPSCs, FUCCI2 induced pluripotent stem cells iPSCs treated with nocadazole,
SRP252213	24	2762736772	embryonic ganglionic eminence, embryonic forebrain cortex,
SRP229756	52	3844845689	E14Tg2a embryonic stem cells from 129/Ola XY mice,
SRP250878	56	3338952796	terminally differentiated cumulus cells strain BDF1, preimplantation embryonic cells strain BDF1, pluripotent stem cell cell line strain R1,
SRP131117	21	3373187973	cultured pachytene spermatocytes treated with amanitin, cultured pachytene spermatocytes, pachytene spermatocytes from testes tissue,
SRP247488	52	2550365588	embryonic stem cells from CAST/Ei x 129/Sv/Jae mice,
SRP223513	78	4143881490	embryonic stem cells C57BL/6xCBA strain, embryonic stem cells 129S4/SvJae strain,
SRP119332	37	2279482102	embyronic fibroblasts from male mice with firreKO genotype, embyronic fibroblasts from male mice with wild type genotype, embyronic fibroblasts from male mice with allelic firreKO genotype, embyronic fibroblasts from female mice with wild type genotype, embyronic fibroblasts from female mice with firreKO genotype, embyronic fibroblasts from male mice with firreKO transgene uninduced genotype, emb…
SRP268173	36	2920915986	granulocytes cells from female C57BL/6J mice, megakaryocyte cells from female C57BL/6J mice, granulocyte-macrophage progenitor cells from female C57BL/6J mice, common myeloid progenitor cells from female C57BL/6J mice, common lymphoid progenitor cells from female C57BL/6J mice, megakaryocyte-erythrocyte progenitor cells from female C57BL/6J mice, megakaryocte progenitor cells from female C57BL/6J…
SRP270993	57	2276128337	Ecomg derived neutrophils from C57BL/6 mice with genotype human E2A_ER_Pbx1b, Ecomg myeloid progenitor cell line from C57BL/6 mice with genotype human E2A_ER_Pbx1b, Ecomg derived progenitor cell line from C57BL/6 mice with genotype human E2A_ER_Pbx1b,
SRP179647	48	2443326437	embryonic stem cells from hybrid 129-C57BL/6 mice,
SRP255620	22	1699512024	embryonic stem cells,
SRP100871	30	3309838005	3T3-L1 preadipocyte cell line, used exonuclease digestion and it's unclear which or if all samples were digested with a restriction enzyme or an exonuclease,
SRP192917	35	3455012039	strain 129 erythroid cell line G1E-ER4,
SRP156597	63	3274402425	ring1 rnf2 d knock out full grown oocytes, full grown oocytes from C57BL/6N mice, ring1 knock out rnf2 flox flox full grown oocytes, primordial germ cells from male OG2xPWK/PhJ mice E13.5, growing oocytes from C57BL/6N mice, germinal vesicle breakdown oocytes from C57BL/6N mice, eed flox wild type late two cell embryos from C57BL/6N x PWK/PhJ mice, primordial germ cells from female OG2xPWK/PhJ mi…
SRP227097	37	1925624481	SCNT PCC, PPN1 SCNT embryos, mouse embryonic fibroblast cells, SCC1_ctrl_no_selection_diff, SCC1-AID-mESC cell line, SCC1-ADI-mESC cell line, PPN3 SCNT embryos, SCNT 8-cell embryos, cumulus cell, SCNT late 2-cell embryos, PPN5 SCNT embryos, SCC1_auxin_SCNT_PPN1, SCC1_ctrl_SCNT_PPN1, SCC1_auxin_no_selection_diff,
ERP114475	24	1092282117
SRP249897	2544	1171971517	Single cell from cortex or hippocampus during the first post-natal year,
SRP096571	48	641165329	liver cells from Ttr-cre/Esr1;Nipbl C57BL/6J mice at 12 weeks treated with tamoxifen, liver cells from Ttr-cre/Esr1;Nipbl C57BL/6J mice at 12 weeks,
SRP144391	52	930492853	day 5 differentiated embryonic stem cells from CBA/MsM mice, day 6 differentiated embryonic stem cells from CBA/MsM mice, embryonic stem cells from CBA/MsM mice, day 3 differentiated embryonic stem cells from CBA/MsM mice, embryonic fibroblasts from C57BL6 mice, epiblast stem cells from C57BL6 mice, day 4 differentiated embryonic stem cells from CBA/MsM mice, day 7 differentiated embryonic stem c…
SRP110616	211	790590876	Sv) mice with Scc1fl(m)/+(p) genotype. "sex/reassigned-sex": paternal, Sv) mice with Scc1fl(m)/+(p) genotype. "sex/reassigned-sex": maternal, Sv) mice with Scc1delta(m)/+(p) genotype. "sex/reassigned-sex": maternal, zygote pronucleus from C57BL/6J mice with wildtype genotype. "sex/reassigned-sex": maternal, zygote pronucleus from mixed (mainly C57BL/6J) mice with Wapldelta(m)/+(p) genotype. "sex/…
SRP292639	1002	598654244	Single cell from visual cortex of dark-reared or control mice in the first post-natal month,
SRP194410	67	252418461	oocytes from aged virgin ICRF mice, oocytes from aged C57BL/6J mice, oocytes from aged mated ICRF mice, oocytes from young C57BL/6J mice,
SRP200567	131	307721826	oocyte cells from B6/129SV/CBA mice with a Scc1-Control genotype., oocyte cells from C57BL/6J mice with a Wapl-KO genotype., oocyte cells from C57BL/6J mice with a Wapl-Control genotype., oocyte cells from B6/129SV/CBA mice with a Scc1-KO genotype.,
SRP218950	73	173739328	full grown oocytes,

## Sheet: Table S3
Project	# of runs	Total Contacts	Cell-types
ERP122732	76	4268124240	embryos at stage 5 from gd7 genotype, embryos at stage 5 from wild type genotype, embryos at stage 5 from Tollrm9/rm10 genotype, embryos at stage 10 from Toll10B genotype, embryos at stage 10 from gd7 genotype, embryos at stage 10 from Tollrm9/rm10 genotype, embryos at stage 5 from Toll10B genotype, embryos at stage 10 from wild type genotype,
SRP165773	12	1214638382	PnM cell line,
SRP119928	15	485650828	S2 cell line,
ERP112882	38	509996238	then F1 was crossed to wild type parental line.,
SRP050096	17	1176311012	Kc167 cell line,
SRP223221	4	473122715	CD2-negative cells from sorted embryonic mesoderm from strain twi:CD2, CD2-positive cells from sorted embryonic mesoderm from strain twi:CD2,
SRP097891	13	500368469	male embryo, female embryo,
ERP016479	17	1215808351	non-mitotic embryos at nuclear cycle 14, embryos at 3-4 hours past fertilization,
SRP104256	11	565652294	RNAi knockdown of BEAF32 S2 cell line, RNAi knockdown of BEAF32 and M1BP S2 cell line, RNAi knockdown of GST S2 cell line, RNAi knockdown of M1BP S2 cell line, wild type S2 cell line,
SRP186730	8	1284274100	eye disc from L3 wandering larvae from W118 oregon-r strain, 16-18 hour embryo from W118 oregon-r strain,
SRP230396	32	1330184944	S2 cell line, stage 5 embryo,
SRP107636	10	255856377	16-18 hour embryo of ph[505]/KrGFP-FM7c,
SRP073988	6	1035207740	Kc167 cell line; listed as reanalyzed data from a previous publication. couldn't find any reference to the data in the referenced publication. tentatively including here., Kc167 cell line,
SRP111713	6	1030632363	20-24 hour S2R+ late embryonic cell line treated with hydroxyurea, 20-24 hour S2R+ late embryonic cell line,
SRP107637	7	207440463	16-18 hour male embryo,
SRP195621	4	493068117	S2 cell line,
SRP193880	24	780569203	dechorionated blastoderm embryos at stage nuclear cycle 14, dechorionated male embryos at late embryonic stage 15, dechorionated female embryos at late embryonic stage 15,
SRP168946	4	406168278	Kc167 cell line, BG3 cell line,
SRP107556	2	414118766	late embryonic stage S2R+ cell line,
SRP158369	8	368378383	Kc167 embryonic cell line with slimb knockdown, ChIPped for RNAPII, Kc167 embryonic cell line with 3 hours flv treatment, ChIPped for Rad21,
SRP110166	10	424475815	stage nuclear cycle 14 anterior embryo half, stage nuclear cycle 14 posterior embryo half, stage nuclear cycle 12 embryo, stage nuclear cycle 14 whole embryo, stage 5 early cellularized embryo,
SRP165772	6	232779025	2-4 fly embryo from DGRP-057 maternal/DGRP-439 paternal,
ERP112723	12	80844400	then F1 was crossed to wild type parental line.,
SRP219433	6	81129339	antennal imaginal disc from third instar larvae with genotype yw;+;+, eye imaginal disc from third instar larvae with genotype yw;+;+,
SRP156199	8	184854440	ChIPped for PsqTot, ChIPped for polycomb,
SRP199618	122	96407920	single cell from ML-DmBG3-c2 diploid male cell line, ML-DmBG3-c2 diploid male cell line,
SRP132075	4	119651337	S2 late stage embryonic macrophage-like cell line, S2 late stage embryonic macrophage-like cell line with lamin dm0 knockdown,
SRP140881	4	85005475	stage 15-16 embryos from strain w1118 oregon-r,
SRP181908	1	36788399	wing imaginal disk from genotype tubexd-WT-V5,
